# Supplementary material for: The influence of habitat use on harvest vulnerability of cow elk (Cervus canadensis)
Source: PLoS One. 2020 Nov 23;15(11):e0242841. doi: 10.1371/journal.pone.0242841 (PMC7682858; doi:10.1371/journal.pone.0242841)
Supplement: S2 Table — (CSV) [file pone.0242841.s002.csv]

ID	StartDate	EndDate	Status	COD	Age	Sex
2015
34444	2/4/2015	2/20/2015	1	Lion	2	F
34350	2/5/2015	4/4/2015	0	None	3	F
34235	2/5/2015	5/11/2015	0	None	3	F
34448	2/4/2015	5/20/2015	0	None	6	F
34358	2/3/2015	5/21/2015	0	None	4	F
34126	1/29/2015	5/31/2015	0	None	2	F
34154	1/28/2015	6/8/2015	0	None	4	F
34226	2/5/2015	6/10/2015	0	None	2	F
34124	2/2/2015	6/27/2015	0	None	2.5	F
34363	2/3/2015	8/9/2015	0	None	2	F
34468	3/11/2015	8/12/2015	0	None	2	F
34219	2/5/2015	8/18/2015	1	Hunt	10	F
34232	2/5/2015	9/4/2015	0	None	3	F
34156	1/28/2015	9/14/2015	0	None	2	F
34123	2/2/2015	9/21/2015	0	None	7.5	F
34168	1/29/2015	9/23/2015	0	None	4.5	F
34454	2/3/2015	9/24/2015	1	Hunt	5.5	F
34442	2/3/2015	10/2/2015	1	Hunt	3.5	F
34357	2/2/2015	10/3/2015	1	Hunt	3	F
34251	2/2/2015	10/3/2015	1	Hunt	6	F
34245	2/2/2015	10/3/2015	1	Hunt	10	F
34446	2/3/2015	10/3/2015	1	Hunt	5	F
34453	2/3/2015	10/3/2015	1	Hunt	5	F
34348	3/11/2015	10/3/2015	1	Hunt	4	F
34170	1/28/2015	10/4/2015	1	Hunt	6	F
34461	3/11/2015	10/5/2015	1	Hunt	4	F
34253	1/29/2015	10/7/2015	0	None	2	F
34359	2/3/2015	10/8/2015	1	Hunt	3	F
34173	1/28/2015	10/8/2015	1	Hunt	5	F
34239	2/5/2015	10/9/2015	1	Hunt	5.5	F
34255	1/29/2015	10/11/2015	1	Hunt	7.5	F
34217	2/5/2015	10/20/2015	1	Hunt	5	F
34129	1/29/2015	11/4/2015	0	None	3.5	F
34452	2/4/2015	11/7/2015	0	Hunt	2	F
34216	2/5/2015	11/11/2015	0	None	4	F
34445	2/5/2015	11/12/2015	0	None	6.5	F
34356	2/2/2015	11/13/2015	1	Hunt	3	F
34169	2/3/2015	11/15/2015	0	None	7	F
34218	2/5/2015	11/16/2015	0	None	2	F
34166	1/28/2015	11/27/2015	0	None	2	F
34231	2/5/2015	11/27/2015	0	None	2	F
34365	2/2/2015	11/30/2015	1	Hunt	2	F
34354	2/2/2015	11/30/2015	1	Hunt	8	F
34224	2/5/2015	12/7/2015	1	Hunt	2	F
34162	1/28/2015	12/9/2015	0	None	4	F
34220	2/5/2015	12/10/2015	1	Hunt	2	F
34163	2/2/2015	12/17/2015	1	Hunt	6	F
34227	2/5/2015	12/18/2015	0	None	9	F
34167	1/28/2015	12/30/2015	0	None	2	F
34214	2/5/2015	12/31/2015	1	Hunt	5	F
34230	2/5/2015	1/8/2016	0	None	2.5	F
34250	1/29/2015	1/12/2016	0	None	4	F
34347	2/4/2015	1/14/2016	0	None	2	F
34597	12/10/2015	1/17/2016	1	Hunt	3	F
34153	1/28/2015	1/18/2016	1	Lion	4.5	F
34467	3/11/2015	1/26/2016	0	None	4	F
34234	3/11/2015	1/27/2016	0	None	7	F
34469	3/11/2015	1/27/2016	0	None	2	F
34127	2/2/2015	1/27/2016	0	None	1	F
34362	2/2/2015	1/27/2016	0	None	5	F
34157	1/28/2015	1/27/2016	0	None	9	F
34237	2/5/2015	1/27/2016	0	None	2	F
34470	3/11/2015	1/27/2016	0	None	5	F
34164	1/28/2015	1/27/2016	0	None	2	F
34223	2/5/2015	1/27/2016	0	None	6	F
34460	3/11/2015	1/27/2016	0	None	6	F
34125	2/3/2015	1/27/2016	0	None	2	F
34466	3/11/2015	1/27/2016	0	None	4	F
34174	1/28/2015	1/27/2016	0	None	5	F
34450	2/3/2015	1/27/2016	0	None	3	F
34192	12/12/2015	1/27/2016	0	None	6	F
34244	2/2/2015	1/27/2016	0	None	2	F
34366	2/4/2015	1/27/2016	0	None	3	F
34158	1/28/2015	1/27/2016	0	None	4	F
34471	3/11/2015	1/27/2016	0	None	3	F
34451	3/11/2015	1/27/2016	0	None	4	F
34248	1/29/2015	1/27/2016	0	None	4	F
34353	2/2/2015	1/27/2016	0	None	5	F
34361	2/2/2015	1/27/2016	0	Hunt	6	F
34161	1/28/2015	1/27/2016	0	None	2	F
34449	2/3/2015	1/27/2016	0	None	8	F
34246	2/5/2015	1/27/2016	0	None	4	F
34225	2/5/2015	1/27/2016	0	None	3	F
34443	3/11/2015	1/27/2016	0	None	2	F
34215	2/5/2015	1/27/2016	0	None	4	F
34229	2/6/2015	1/27/2016	0	None	7	F
34249	2/2/2015	1/27/2016	0	None	10	F
34243	1/29/2015	1/27/2016	0	None	1	F
34128	2/2/2015	1/27/2016	0	None	4	F
34177	12/12/2015	1/27/2016	0	None	5	F
34455	2/3/2015	1/27/2016	0	None	3.5	F
34155	2/2/2015	1/27/2016	0	None	7	F
34188	12/10/2015	1/27/2016	0	None	4	F
34458	2/5/2015	1/27/2016	0	None	7	F
34247	2/4/2015	1/27/2016	0	None	4	F
34349	2/2/2015	1/27/2016	0	None	2	F
34462	3/11/2015	1/27/2016	0	None	2	F
34602	12/10/2015	1/27/2016	0	None	4	F
34457	2/4/2015	1/27/2016	0	None	4	F
34131	2/6/2015	1/27/2016	0	None	2	F
34459	3/11/2015	1/27/2016	0	None	4	F
34367	2/2/2015	1/27/2016	0	None	10	F
34369	12/12/2015	1/27/2016	0	None	5	F
34252	1/29/2015	1/27/2016	0	None	4	F
34254	2/2/2015	1/27/2016	0	None	1	F
34172	1/28/2015	1/27/2016	0	None	7.5	F
34175	1/29/2015	1/27/2016	0	None	2.5	F
34464	3/11/2015	1/27/2016	0	None	3	F
34594	12/12/2015	1/27/2016	0	None	4	F
34599	12/12/2015	1/27/2016	0	None	5	F
34130	3/11/2015	1/27/2016	0	Hunt	5	F
34364	2/3/2015	1/27/2016	0	Lion	4	F
34236	2/5/2015	1/27/2016	0	Hunt	3	F
34160	1/28/2015	1/27/2016	0	Hunt	10	F
34165	1/28/2015	1/27/2016	0	Hunt	7.5	F
34355	2/3/2015	1/27/2016	0	Hunt	5	F
34122	2/5/2015	1/27/2016	0	Hunt	5	F
34351	2/2/2015	1/27/2016	0	Hunt	2.5	F
34119	2/2/2015	1/27/2016	0	Hunt	3	F
34360	2/2/2015	1/27/2016	0	Hunt	6	F
34465	3/11/2015	1/27/2016	0	Hunt	4	F
34591	12/12/2015	1/27/2016	0	Lion	5	F
34159	1/28/2015	1/27/2016	0	Hunt	4	F
34186	12/10/2015	1/27/2016	0	Hunt	5	F
34121	3/11/2015	1/27/2016	0	Hunt	3	F
34447	2/4/2015	1/27/2016	0	Hunt	1	F
34221	2/5/2015	1/27/2016	0	Other	3	F
34238	2/5/2015	1/27/2016	0	Other	3	F
34463	2/6/2015	1/27/2016	0	Hunt	6	F
34152	1/28/2015	1/27/2016	0	Hunt	2	F
34352	2/2/2015	1/27/2016	0	Hunt	5	F
34233	2/5/2015	1/27/2016	0	Hunt	2	F
2016
34130	1/28/2016	1/30/2016	1	Hunt	5	F
34234	1/28/2016	2/9/2016	0	None	7	F
34364	1/28/2016	2/17/2016	1	Lion	4	F
34469	1/28/2016	2/18/2016	0	None	2	F
36439	2/11/2016	3/3/2016	0	None	7	F
34127	1/28/2016	3/16/2016	0	None	1	F
34189	2/8/2016	4/5/2016	1	Unknown	2	F
34362	1/28/2016	4/13/2016	0	None	5	F
34157	1/28/2016	4/13/2016	0	None	9	F
34237	1/28/2016	4/15/2016	0	None	2	F
34180	2/7/2016	4/30/2016	1	Lion	1.5	F
34470	1/28/2016	5/1/2016	0	None	5	F
34193	2/11/2016	5/3/2016	0	None	4	F
34164	1/28/2016	5/5/2016	0	None	2	F
34223	1/28/2016	5/5/2016	0	None	6	F
34581	2/4/2016	5/5/2016	0	None	2	F
36537	2/6/2016	5/11/2016	0	None	5	F
34460	1/28/2016	5/12/2016	0	None	6	F
34125	1/28/2016	5/13/2016	0	None	2	F
36431	2/7/2016	5/19/2016	0	None	2	F
36440	2/11/2016	5/21/2016	0	None	2	F
34466	1/28/2016	5/29/2016	0	None	4	F
34383	2/3/2016	6/4/2016	0	None	5	F
34593	2/5/2016	6/4/2016	0	None	3	F
36447	2/7/2016	6/6/2016	0	None	7	F
34577	2/4/2016	6/20/2016	1	Other	2	F
34174	1/28/2016	6/21/2016	0	None	5	F
34450	1/28/2016	6/21/2016	0	None	3	F
34192	1/28/2016	6/27/2016	0	None	6	F
34244	1/28/2016	7/21/2016	0	None	2	F
34366	1/28/2016	8/11/2016	0	None	3	F
36438	2/11/2016	8/18/2016	0	None	10	F
36513	2/7/2016	8/28/2016	1	Hunt	8	F
34372	2/4/2016	9/5/2016	0	None	2	F
36323	2/10/2016	9/5/2016	1	Hunt	4	F
34561	2/4/2016	9/9/2016	1	Hunt	8	F
34158	1/28/2016	9/10/2016	0	None	4	F
34471	1/28/2016	9/11/2016	0	None	3	F
36502	2/7/2016	9/12/2016	0	None	6	F
34236	1/28/2016	9/13/2016	1	Hunt	3	F
34389	2/3/2016	9/18/2016	0	None	4	F
34451	1/28/2016	9/27/2016	0	None	4	F
36536	2/10/2016	10/1/2016	0	None	3	F
36441	2/11/2016	10/4/2016	0	None	4	F
36535	2/10/2016	10/4/2016	0	None	3	F
34248	1/28/2016	10/5/2016	0	None	4	F
34160	1/28/2016	10/8/2016	1	Hunt	10	F
36500	2/8/2016	10/9/2016	1	Hunt	3	F
36435	2/7/2016	10/9/2016	1	Hunt	4	F
34165	1/28/2016	10/9/2016	1	Hunt	7.5	F
34355	1/28/2016	10/10/2016	1	Hunt	5	F
34122	1/28/2016	10/10/2016	1	Hunt	5	F
34387	2/5/2016	10/11/2016	1	Unknown	2	F
36511	2/6/2016	10/12/2016	1	Hunt	5	F
34373	2/3/2016	10/19/2016	1	Hunt	3	F
34377	2/3/2016	10/19/2016	1	Hunt	9	F
34353	1/28/2016	10/21/2016	0	None	5	F
34187	2/8/2016	10/23/2016	0	None	5	F
34190	2/11/2016	10/25/2016	0	None	5	F
34361	1/28/2016	10/28/2016	0	Hunt	6	F
34574	2/3/2016	11/7/2016	1	Lion	3	F
36432	2/8/2016	11/9/2016	0	None	5	F
34161	1/28/2016	11/10/2016	0	None	2	F
34351	1/28/2016	11/11/2016	1	Hunt	2.5	F
34454	2/11/2016	11/14/2016	0	None	5	F
34449	1/28/2016	11/21/2016	0	None	8	F
34571	2/3/2016	11/22/2016	0	None	7	F
34119	1/28/2016	11/25/2016	1	Hunt	3	F
34185	2/3/2016	12/3/2016	0	None	2	F
34171	2/11/2016	12/3/2016	1	Hunt	6	F
36329	2/10/2016	12/3/2016	1	Hunt	4	F
34246	1/28/2016	12/10/2016	0	None	4	F
34360	1/28/2016	12/17/2016	1	Hunt	6	F
34178	2/8/2016	12/18/2016	0	None	4	F
36443	2/8/2016	12/24/2016	1	Hunt	2	F
36501	2/5/2016	12/29/2016	1	Hunt	1	F
34465	1/28/2016	12/30/2016	1	Hunt	4	F
36504	2/6/2016	12/31/2016	0	None	7	F
34176	2/11/2016	1/1/2017	0	Hunt	5	F
34591	1/28/2016	1/1/2017	1	Lion	5	F
34225	1/28/2016	1/2/2017	0	None	3	F
36507	2/10/2016	1/3/2017	0	None	3	F
34601	2/11/2016	1/6/2017	1	Hunt	2	F
36333	2/10/2016	1/9/2017	0	None	4	F
36331	2/11/2016	1/12/2017	0	None	8	F
34370	2/4/2016	1/14/2017	1	Hunt	5	F
34159	1/28/2016	1/14/2017	1	Hunt	4	F
34379	2/3/2016	1/18/2017	0	Hunt	1	F
34569	2/4/2016	1/19/2017	0	None	7.5	F
34186	1/28/2016	1/20/2017	1	Hunt	5	F
34443	1/28/2016	1/24/2017	0	None	2	F
34121	1/28/2016	1/25/2017	1	Hunt	3	F
36324	2/10/2016	1/26/2017	0	None	15	F
34562	2/4/2016	1/27/2017	0	None	2	F
34215	1/28/2016	1/27/2017	0	None	4	F
36334	2/10/2016	1/27/2017	0	None	4	F
34587	2/7/2016	1/27/2017	0	None	4	F
34229	1/28/2016	1/27/2017	0	None	7	F
34249	1/28/2016	1/27/2017	0	None	10	F
36437	2/11/2016	1/27/2017	0	None	5	F
34251	2/8/2016	1/27/2017	0	None	3	F
34243	1/28/2016	1/27/2017	0	None	1	F
36328	2/10/2016	1/27/2017	0	None	3	F
34179	2/8/2016	1/27/2017	0	None	3.5	F
36449	2/6/2016	1/27/2017	0	None	8	F
34128	1/28/2016	1/27/2017	0	None	4	F
36326	2/11/2016	1/27/2017	0	None	5	F
34245	2/10/2016	1/27/2017	0	None	4	F
34586	2/6/2016	1/27/2017	0	None	7	F
34589	2/8/2016	1/27/2017	0	None	3	F
36498	2/6/2016	1/27/2017	0	None	4	F
34177	1/28/2016	1/27/2017	0	None	5	F
34566	2/4/2016	1/27/2017	0	None	2	F
34563	2/3/2016	1/27/2017	0	Hunt	5.5	F
34455	1/28/2016	1/27/2017	0	None	3.5	F
36508	2/6/2016	1/27/2017	0	None	5	F
34567	2/3/2016	1/27/2017	0	None	3	F
34155	1/28/2016	1/27/2017	0	None	7	F
36325	2/5/2016	1/27/2017	0	None	8	F
36506	2/6/2016	1/27/2017	0	None	6	F
36451	2/11/2016	1/27/2017	0	None	5	F
34188	1/28/2016	1/27/2017	0	None	4	F
34600	2/5/2016	1/27/2017	0	None	2	F
36512	2/5/2016	1/27/2017	0	None	3	F
34173	2/11/2016	1/27/2017	0	None	2	F
34170	2/11/2016	1/27/2017	0	None	3	F
34354	2/10/2016	1/27/2017	0	None	2	F
34575	2/4/2016	1/27/2017	0	None	3	F
34458	1/28/2016	1/27/2017	0	None	7	F
34565	2/3/2016	1/27/2017	0	None	3.5	F
34590	2/8/2016	1/27/2017	0	None	3	F
36442	2/8/2016	1/27/2017	0	None	1	F
36446	2/8/2016	1/27/2017	0	None	2	F
34371	2/3/2016	1/27/2017	0	None	8	F
34572	2/4/2016	1/27/2017	0	None	4	F
34247	1/28/2016	1/27/2017	0	None	4	F
34579	2/4/2016	1/27/2017	0	None	4	F
34584	2/5/2016	1/27/2017	0	None	2	F
34349	1/28/2016	1/27/2017	0	None	2	F
34393	2/5/2016	1/27/2017	0	None	2	F
34376	2/4/2016	1/27/2017	0	None	2	F
34183	2/5/2016	1/27/2017	0	None	13	F
34381	2/3/2016	1/27/2017	0	None	3	F
34583	2/8/2016	1/27/2017	0	None	6	F
34602	1/28/2016	1/27/2017	0	None	4	F
34462	1/28/2016	1/27/2017	0	None	2	F
34457	1/28/2016	1/27/2017	0	None	4	F
34182	2/8/2016	1/27/2017	0	None	2	F
34191	2/7/2016	1/27/2017	0	None	1	F
34181	2/3/2016	1/27/2017	0	None	2	F
34570	2/4/2016	1/27/2017	0	None	3	F
34573	2/4/2016	1/27/2017	0	None	2	F
34585	2/8/2016	1/27/2017	0	None		F
34582	2/3/2016	1/27/2017	0	None	4	F
34380	2/3/2016	1/27/2017	0	None	2	F
34568	2/4/2016	1/27/2017	0	None	8	F
34392	2/4/2016	1/27/2017	0	None	10	F
34131	1/28/2016	1/27/2017	0	None	2	F
36330	2/10/2016	1/27/2017	0	None	4	F
34369	1/28/2016	1/27/2017	0	None	5	F
34459	1/28/2016	1/27/2017	0	None	4	F
34367	1/28/2016	1/27/2017	0	None	10	F
34365	2/11/2016	1/27/2017	0	None	4	F
34252	1/28/2016	1/27/2017	0	None	4	F
36444	2/7/2016	1/27/2017	0	None	1.5	F
34184	2/3/2016	1/27/2017	0	None	3	F
36448	2/7/2016	1/27/2017	0	None	1.5	F
36503	2/7/2016	1/27/2017	0	None	3	F
36327	2/10/2016	1/27/2017	0	None	4	F
34596	2/11/2016	1/27/2017	0	None	1	F
34595	2/8/2016	1/27/2017	0	None	5	F
34564	2/3/2016	1/27/2017	0	None	5.5	F
34375	2/5/2016	1/27/2017	0	None	5	F
36430	2/7/2016	1/27/2017	0	None	5	F
34588	2/6/2016	1/27/2017	0	None	2	F
34598	2/8/2016	1/27/2017	0	None	4	F
34254	1/28/2016	1/27/2017	0	None	1	F
36494	2/6/2016	1/27/2017	0	None	1.5	F
34592	2/7/2016	1/27/2017	0	None	1.5	F
36505	2/10/2016	1/27/2017	0	None	8	F
36450	2/6/2016	1/27/2017	0	None	1.5	F
34172	1/28/2016	1/27/2017	0	None	7.5	F
36510	2/6/2016	1/27/2017	0	None	2	F
36509	2/6/2016	1/27/2017	0	None	4	F
36445	2/7/2016	1/27/2017	0	None	7	F
34175	1/28/2016	1/27/2017	0	None	2.5	F
34594	1/28/2016	1/27/2017	0	None	4	F
34599	1/28/2016	1/27/2017	0	None	5	F
34464	1/28/2016	1/27/2017	0	None	3	F
36496	2/6/2016	1/27/2017	0	None	4	F
34465	1/11/2017	1/27/2017	0	None	3	F
37148	1/11/2017	1/27/2017	0	None	8	F
34447	1/28/2016	1/27/2017	0	Hunt	1	F
34378	2/5/2016	1/27/2017	0	Other	7	F
34221	1/28/2016	1/27/2017	0	Other	3	F
34385	2/3/2016	1/27/2017	0	Unknown	3	F
36433	2/8/2016	1/27/2017	0	Other	10	F
34580	2/3/2016	1/27/2017	0	Lion	1.5	F
34578	2/4/2016	1/27/2017	0	Other	2	F
34238	1/28/2016	1/27/2017	0	Other	3	F
34382	2/5/2016	1/27/2017	0	Hunt	6	F
34463	1/28/2016	1/27/2017	0	Hunt	6	F
34152	1/28/2016	1/27/2017	0	Hunt	2	F
36499	2/7/2016	1/27/2017	0	Hunt	4	F
36514	2/6/2016	1/27/2017	0	Hunt	9	F
36436	2/11/2016	1/27/2017	0	Hunt	4	F
34352	1/28/2016	1/27/2017	0	Hunt	5	F
34233	1/28/2016	1/27/2017	0	Hunt	2	F
2017
34215	1/28/2017	2/11/2017	0	None	4	F
34378	1/28/2017	2/14/2017	1	Other	7	F
36334	1/28/2017	2/15/2017	0	None	4	F
34221	1/28/2017	2/15/2017	1	Other	3	F
34587	1/28/2017	2/20/2017	0	None	4	F
34229	1/28/2017	2/21/2017	0	None	7	F
38678	2/11/2017	2/21/2017	1	Lion	5	F
34249	1/28/2017	2/22/2017	0	None	10	F
34385	1/28/2017	2/25/2017	1	Unknown	3	F
38691	2/11/2017	3/1/2017	1	Unknown	5	F
36437	1/28/2017	3/2/2017	0	None	5	F
34251	1/28/2017	3/2/2017	0	None	3	F
36433	1/28/2017	3/3/2017	1	Other	10	F
34243	1/28/2017	3/7/2017	0	None	1	F
36328	1/28/2017	3/9/2017	0	None	3	F
34189	2/13/2017	3/9/2017	0	Hunt	2	F
34580	1/28/2017	3/10/2017	1	Lion	1.5	F
34179	1/28/2017	3/13/2017	0	None	3.5	F
34180	2/16/2017	3/13/2017	0	None	3	F
38621	2/10/2017	4/18/2017	1	Lion	3	F
36435	2/12/2017	5/3/2017	1	Lion	3	F
36449	1/28/2017	5/4/2017	0	None	8	F
38670	2/13/2017	5/12/2017	1	Lion	1	F
34128	1/28/2017	5/18/2017	0	None	4	F
38624	2/10/2017	5/25/2017	0	None	7	F
36326	1/28/2017	5/26/2017	0	None	5	F
34245	1/28/2017	6/3/2017	0	None	4	F
34586	1/28/2017	6/4/2017	0	None	7	F
38732	1/31/2017	6/6/2017	0	None	4	F
34578	1/28/2017	6/15/2017	1	Other	2	F
34589	1/28/2017	6/16/2017	0	None	3	F
34238	1/28/2017	6/18/2017	1	Other	3	F
38687	2/13/2017	6/23/2017	1	Lion	3	F
38669	2/13/2017	7/3/2017	0	Hunt	8	F
36498	1/28/2017	7/4/2017	0	None	4	F
34177	1/28/2017	7/22/2017	0	None	5	F
38724	2/14/2017	7/30/2017	0	None	1	F
34566	1/28/2017	8/9/2017	0	None	2	F
34382	1/28/2017	8/17/2017	1	Hunt	6	F
38731	2/10/2017	8/19/2017	1	Hunt	2	F
34563	1/28/2017	8/20/2017	0	Hunt	5.5	F
34463	1/28/2017	8/20/2017	1	Hunt	6	F
34152	1/28/2017	8/21/2017	1	Hunt	2	F
38729	2/10/2017	8/21/2017	1	Hunt	1	F
34465	1/28/2017	8/23/2017	0	None	3	F
34455	1/28/2017	8/24/2017	0	None	3.5	F
36508	1/28/2017	8/25/2017	0	None	5	F
38703	2/14/2017	8/30/2017	1	Hunt	2	F
38730	2/12/2017	9/3/2017	1	Hunt	3	F
36499	1/28/2017	9/6/2017	1	Hunt	4	F
34567	1/28/2017	9/8/2017	0	None	3	F
34387	2/10/2017	9/16/2017	0	None	5	F
34155	1/28/2017	9/19/2017	0	None	7	F
36325	1/28/2017	9/21/2017	0	None	8	F
38684	2/13/2017	9/25/2017	0	Hunt	4	F
36506	1/28/2017	9/28/2017	0	None	6	F
38680	2/10/2017	9/28/2017	1	Hunt	1	F
36451	1/28/2017	9/29/2017	0	None	5	F
34188	1/28/2017	10/1/2017	0	None	4	F
34171	2/13/2017	10/5/2017	1	Hunt	8	F
38733	2/13/2017	10/7/2017	1	Hunt	4	F
36513	2/13/2017	10/11/2017	1	Hunt	4	F
36514	1/28/2017	10/16/2017	1	Hunt	9	F
38692	2/10/2017	10/22/2017	0	None	3	F
38689	2/10/2017	10/22/2017	1	Hunt	3	F
36436	1/28/2017	10/26/2017	1	Hunt	4	F
38677	2/10/2017	11/2/2017	1	Hunt	6	F
34373	2/14/2017	11/7/2017	0	None	2	F
34600	1/28/2017	11/8/2017	0	None	2	F
34352	1/28/2017	11/20/2017	1	Hunt	5	F
36512	1/28/2017	12/21/2017	0	None	3	F
38705	2/14/2017	12/22/2017	0	None	3	F
34121	2/14/2017	1/8/2018	1	Hunt	3	F
34173	1/28/2017	1/9/2018	0	None	2	F
34170	1/28/2017	1/17/2018	0	None	3	F
34233	1/28/2017	1/19/2018	1	Hunt	2	F
38727	2/14/2017	1/26/2018	0	None	3	F
37148	1/28/2017	1/27/2018	0	None	8	F
34354	1/28/2017	1/27/2018	0	None	2	F
34575	1/28/2017	1/27/2018	0	None	3	F
34458	1/28/2017	1/27/2018	0	None	7	F
34565	1/28/2017	1/27/2018	0	None	3.5	F
34590	1/28/2017	1/27/2018	0	None	3	F
36442	1/28/2017	1/27/2018	0	None	1	F
36446	1/28/2017	1/27/2018	0	None	2	F
34371	1/28/2017	1/27/2018	0	None	8	F
34572	1/28/2017	1/27/2018	0	None	4	F
34247	1/28/2017	1/27/2018	0	None	4	F
34579	1/28/2017	1/27/2018	0	None	4	F
34584	1/28/2017	1/27/2018	0	None	2	F
34349	1/28/2017	1/27/2018	0	None	2	F
34393	1/28/2017	1/27/2018	0	None	2	F
34376	1/28/2017	1/27/2018	0	None	2	F
34183	1/28/2017	1/27/2018	0	None	13	F
34381	1/28/2017	1/27/2018	0	None	3	F
34583	1/28/2017	1/27/2018	0	None	6	F
34602	1/28/2017	1/27/2018	0	None	4	F
34462	1/28/2017	1/27/2018	0	None	2	F
34457	1/28/2017	1/27/2018	0	None	4	F
34182	1/28/2017	1/27/2018	0	None	2	F
34191	1/28/2017	1/27/2018	0	None	1	F
34181	1/28/2017	1/27/2018	0	None	2	F
34570	1/28/2017	1/27/2018	0	None	3	F
34573	1/28/2017	1/27/2018	0	None	2	F
34585	1/28/2017	1/27/2018	0	None		F
34582	1/28/2017	1/27/2018	0	None	4	F
34380	1/28/2017	1/27/2018	0	None	2	F
34568	1/28/2017	1/27/2018	0	None	8	F
34392	1/28/2017	1/27/2018	0	None	10	F
34131	1/28/2017	1/27/2018	0	None	2	F
36330	1/28/2017	1/27/2018	0	None	4	F
34369	1/28/2017	1/27/2018	0	None	5	F
34459	1/28/2017	1/27/2018	0	None	4	F
34367	1/28/2017	1/27/2018	0	None	10	F
34365	1/28/2017	1/27/2018	0	None	4	F
34252	1/28/2017	1/27/2018	0	None	4	F
36444	1/28/2017	1/27/2018	0	None	1.5	F
34184	1/28/2017	1/27/2018	0	None	3	F
36448	1/28/2017	1/27/2018	0	None	1.5	F
36503	1/28/2017	1/27/2018	0	None	3	F
36327	1/28/2017	1/27/2018	0	None	4	F
34596	1/28/2017	1/27/2018	0	None	1	F
34595	1/28/2017	1/27/2018	0	None	5	F
34564	1/28/2017	1/27/2018	0	None	5.5	F
34375	1/28/2017	1/27/2018	0	None	5	F
36430	1/28/2017	1/27/2018	0	None	5	F
34588	1/28/2017	1/27/2018	0	None	2	F
34598	1/28/2017	1/27/2018	0	None	4	F
34254	1/28/2017	1/27/2018	0	None	1	F
36494	1/28/2017	1/27/2018	0	None	1.5	F
34592	1/28/2017	1/27/2018	0	None	1.5	F
36505	1/28/2017	1/27/2018	0	None	8	F
36450	1/28/2017	1/27/2018	0	None	1.5	F
34172	1/28/2017	1/27/2018	0	None	7.5	F
36510	1/28/2017	1/27/2018	0	None	2	F
36509	1/28/2017	1/27/2018	0	None	4	F
36445	1/28/2017	1/27/2018	0	None	7	F
34175	1/28/2017	1/27/2018	0	None	2.5	F
34594	1/28/2017	1/27/2018	0	None	4	F
34599	1/28/2017	1/27/2018	0	None	5	F
34464	1/28/2017	1/27/2018	0	None	3	F
36496	1/28/2017	1/27/2018	0	None	4	F
38728	1/31/2017	1/27/2018	0	None	3	F
38688	2/9/2017	1/27/2018	0	None	5	F
36443	2/9/2017	1/27/2018	0	None	5.5	F
38679	2/9/2017	1/27/2018	0	None	2.5	F
36332	2/10/2017	1/27/2018	0	None	5	F
34447	2/10/2017	1/27/2018	0	None	12	F
38698	2/10/2017	1/27/2018	0	None	1.5	F
38694	2/10/2017	1/27/2018	0	None	2	F
38690	2/10/2017	1/27/2018	0	None	2	F
38665	2/10/2017	1/27/2018	0	None	6	F
38672	2/10/2017	1/27/2018	0	None	9	F
38700	2/10/2017	1/27/2018	0	None	7	F
38695	2/10/2017	1/27/2018	0	None	4	F
38704	2/11/2017	1/27/2018	0	None	3	F
36501	2/12/2017	1/27/2018	0	None	3	F
34453	2/12/2017	1/27/2018	0	None	7	F
38683	2/12/2017	1/27/2018	0	None	3	F
38697	2/12/2017	1/27/2018	0	None	5	F
38686	2/12/2017	1/27/2018	0	None	2	F
38673	2/13/2017	1/27/2018	0	None	5	F
34160	2/13/2017	1/27/2018	0	None	5	F
38676	2/13/2017	1/27/2018	0	None	2	F
38671	2/13/2017	1/27/2018	0	None	1	F
34122	2/13/2017	1/27/2018	0	None	2	F
38682	2/13/2017	1/27/2018	0	None	2	F
34351	2/13/2017	1/27/2018	0	None	2	F
38696	2/13/2017	1/27/2018	0	None	2	F
38726	2/13/2017	1/27/2018	0	None	4	F
34561	2/13/2017	1/27/2018	0	None	5	F
38693	2/13/2017	1/27/2018	0	None	3	F
38667	2/13/2017	1/27/2018	0	None	4	F
36500	2/13/2017	1/27/2018	0	None	3	F
38664	2/13/2017	1/27/2018	0	None	2	F
34186	2/13/2017	1/27/2018	0	None	3	F
38674	2/13/2017	1/27/2018	0	None	6	F
36511	2/13/2017	1/27/2018	0	None	4	F
38702	2/14/2017	1/27/2018	0	None	7	F
34601	2/14/2017	1/27/2018	0	None	3	F
38725	2/14/2017	1/27/2018	0	None	7	F
38699	2/14/2017	1/27/2018	0	None	8	F
38681	2/14/2017	1/27/2018	0	None	5	F
38701	2/14/2017	1/27/2018	0	None	2	F
36323	2/14/2017	1/27/2018	0	None	2	F
34574	2/14/2017	1/27/2018	0	None	4	F
38668	2/14/2017	1/27/2018	0	None	7	F
36472	2/14/2017	1/27/2018	0	None	2	F
38706	2/15/2017	1/27/2018	0	None	3	F
34378	2/16/2017	1/27/2018	0	None	1.5	F
34370	2/16/2017	1/27/2018	0	None	3.5	F
38666	2/13/2017	1/27/2018	0	Hunt	3	F
38685	2/14/2017	1/27/2018	0	Unknown	3	F
